# Supplementary material for: Space–Time Patterns of Poultry Pathogens in the USA: A Case Study of Ornithobacterium rhinotracheale and Pasteurella multocida in Turkey Populations
Source: Pathogens. 2023 Jul 31;12(8):1004. doi: 10.3390/pathogens12081004 (PMC10460037; doi:10.3390/pathogens12081004)
Supplement: Supplementary file 1 [file pathogens-12-01004-s001.zip]

Archive with 1 entries (1 files):
- pathogens-2455092-SI.pdf
